# Supplementary material for: Culture without copying or selection
Source: Evol Hum Sci. 2021 Nov 4;3:e50. doi: 10.1017/ehs.2021.47 (PMC10427323; doi:10.1017/ehs.2021.47)
Supplement: Supplementary file 1 [file S2513843X21000475sup001.zip]

Archive with 7 entries (7 files):
- video_SM6.mov
- video_SM5.mov
- video_SM4.mov
- video_SM3.mov
- video_SM2.mov
- video_SM1.mov
- ESM_text.docx
